# Supplementary material for: Membrane associated proteins of two Trichomonas gallinae clones vary with the virulence
Source: PLoS One. 2019 Oct 24;14(10):e0224032. doi: 10.1371/journal.pone.0224032 (PMC6812828; doi:10.1371/journal.pone.0224032)
Supplement: S1 Data — Original Data used to construct graph of S1 Fig. Original Data used to construct graphs of Fig 2. (XLSX) [file pone.0224032.s006.xlsx]

## Sheet: Growth in TYM
		ORIGINAL DATA
		24H	48H	72H	96H	120H
	P178
	STAND DEV	22591.2	362779	287627	171753	37505
	AVERAGE COUNTS	234240	2247484	2.40142e+06	513456	330394
	N TROPHOZOITES	255569	2605880	2726912	503585	365621
	N TROPHOZOITES	236582	2256097	2181475	346851	334597
	N TROPHOZOITES	210569	1880475	2295884	689931	290965
	R17
	SD	7830.2	147264	156279	116894	54385
	AVERAGE COUNTS	68657.3	660801	950583	510456	372662
	N TROPHOZOITES	77200	820699	1112098	644028	428211
	N TROPHOZOITES	66951	630962	939523	426844	370254
	N TROPHOZOITES	61821	530741	800128	460495	319521

## Sheet: Virulence assays LMH cells
			ORIGINAL DATA
		0 H	24 H	48 H	72 H	96 H	120 H
	CLONE P349-12C11P12
	N TROPHOZOITES	10000	2012500	14787500	2625000	1312500	787500
	N TROPHOZOITES	10000	1925000	14787500	2712500	1400000	1137500
	N TROPHOZOITES	10000	2012500	15400000	3062500	1487500	962500
	AVERAGE N TROPH	10000	1.98333e+06	1.49917e+07	2800000	1400000	962500
	STAND DEV	0	50518.1	353627	231503	87500	175000
	CONTROL P349-12C11P12
	N TROPHOZOITES	10000	350000	1085000	805000	332500	87500
	N TROPHOZOITES	10000	280000	1032500	770000	262500	70000
	N TROPHOZOITES	10000	245000	1067500	840000	245000	105000
	AVERAGE	10000	291667	1.06167e+06	805000	280000	87500
	STAND DEV	0	53463.4	26731.7	35000	46300.6	17500
	CLONE R44-12C5P14
	N TROPHOZOITES	10000	1662500	7262500	11900000	6125000	1312500
	N TROPHOZOITES	10000	1487500	5162500	11550000	5775000	1225000
	N TROPHOZOITES	10000	1575000	7437500	11725000	5862500	875000
	AVERAGE N TROPH	10000	1575000	6.62083e+06	11725000	5.92083e+06	1137500
	STAND DEV	0	87500	1.26598e+06	175000	182146	231503
	CONTROL R44-12C5P14
	N TROPHOZOITES	10000	122500	175000	52500	17500	17500
	N TROPHOZOITES	10000	87500	227500	70000	17500	17500
	N TROPHOZOITES	10000	52500	192500	70000	35000	17500
	AVERAGE	10000	87500	198333	64166.7	23333.3	17500
	STAND DEV	0	35000	26731.7	10103.6	10103.6	0
	CLONE R193-13C3P27
	N TROPHOZOITES	10000	2187500	15400000	6562500	3587500	1312500
	N TROPHOZOITES	10000	2231250	14962500	5250000	3587500	962500
	N TROPHOZOITES	10000	1925000	13693750	5775000	3675000	1487500
	AVERAGE N TROPH	10000	2.11458e+06	1.46854e+07	5862500	3.61667e+06	1.25417e+06
	STAND DEV	0	165635	886230	660611	50518.1	267317
	CONTROL R193-13C3P27
	N TROPHOZOITES	10000	612500	2905000	5162500	1295000	840000
	N TROPHOZOITES	10000	665000	2835000	3745000	1085000	787500
	N TROPHOZOITES	10000	437500	2992500	3920000	1365000	1015000
	AVERAGE	10000	571667	2.91083e+06	4.27583e+06	1.24833e+06	880833
	STAND DEV	0	119120	78911.9	772845	145717	119120
	CLONE P95-13C3P27
	N TROPHOZOITES	10000	1522500	14262500	2485000	927500	542500
	N TROPHOZOITES	10000	717500	14262500	1785000	892500	630000
	N TROPHOZOITES	10000	455000	11637500	1802500	805000	455000
	AVERAGE N TROPH	10000	898333	13387500	2.02417e+06	875000	542500
	STAND DEV	0	556250	1.51554e+06	399189	63097.1	87500
	CONTROL P95-13C3P27
	N TROPHOZOITES	10000	280000	437500	507500	350000	122500
	N TROPHOZOITES	10000	140000	472500	437500	315000	735000
	N TROPHOZOITES	10000	43750	385000	472500	437500	52500
	AVERAGE	10000	154583	431667	472500	367500	303333
	STAND DEV	0	118798	44040.7	35000	63097.1	375469
	CLONE R17-12C1P25
	N TROPHOZOITES	10000	4970000	16625000	9012500	3412500	857500
	N TROPHOZOITES	10000	4567500	16493750	7306250	3482500	700000
	N TROPHOZOITES	10000	3815000	14350000	7568750	3570000	822500
	AVERAGE N TROPH	10000	4.45083e+06	1.58229e+07	7962500	3.48833e+06	793333
	STAND DEV	0	586272	1.27727e+06	918750	78911.9	82701.8
	CONTROL R17-12C1P25
	N TROPHOZOITES	10000	105000	1330000	1820000	420000	157500
	N TROPHOZOITES	10000	105000	735000	1855000	297500	52500
	N TROPHOZOITES	10000	87500	875000	2012500	385000	245000
	AVERAGE	10000	99166.7	980000	1.89583e+06	367500	151667
	STAND DEV	0	10103.6	311087	102541	63097.1	96382.5
	CLONE P178-13C7P27
	N TROPHOZOITES	10000	1452500	9537500	5381250	3290000	1977500
	N TROPHOZOITES	10000	1207500	19600000	6343750	2590000	1977500
	N TROPHOZOITES	10000	1907500	8015000	4243750	2800000	1925000
	AVERAGE N TROPH	10000	1522500	1.23842e+07	5.32292e+06	2.89333e+06	1960000
	STAND DEV	0	355211	6.29529e+06	1.05121e+06	359212	30310.9
	CONTROL P178-13C7P27
	N TROPHOZOITES	10000	210000	1085000	1592500	612500	70000
	N TROPHOZOITES	10000	227500	945000	1645000	560000	175000
	N TROPHOZOITES	10000	157500	1242500	1627500	490000	175000
	AVERAGE	10000	198333	1.09083e+06	1.62167e+06	554167	140000
	STAND DEV	0	36429.2	148836	26731.7	61458	60621.8
	CLONE R24-12CP
	N TROPHOZOITES	10000	2012500	10062500	4112500	1312500	175000
	N TROPHOZOITES	10000	2537500	10500000	3762500	1837500	175000
	N TROPHOZOITES	10000	2100000	9975000	3412500	1662500	87500
	AVERAGE N TROPH	10000	2.21667e+06	1.01792e+07	3762500	1.60417e+06	145833
	STAND DEV	0	281273	281273	350000	267317	50518.1
	CONTROL R24-12CP
	N TROPHOZOITES	10000	227500	962500	1435000	1137500	665000
	N TROPHOZOITES	10000	332500	892500	1470000	1260000	542500
	N TROPHOZOITES	10000	227500	980000	1557500	1242500	560000
	AVERAGE	10000	262500	945000	1487500	1.21333e+06	589167
	STAND DEV	0	60621.8	46300.6	63097.1	66253.9	66253.9
